# Supplementary material for: A High Sensitivity Self-Powered Wind Speed Sensor Based on Triboelectric Nanogenerators (TENGs)
Source: Sensors (Basel). 2021 Apr 23;21(9):2951. doi: 10.3390/s21092951 (PMC8122800; doi:10.3390/s21092951)
Supplement: Supplementary file 1 [file sensors-21-02951-s001.zip]

Archive with 1 entries (1 files):
- sensors-1174288-supplementary.pdf
